# Supplementary material for: The two-component system ArlRS is essential for wall teichoic acid glycoswitching in Staphylococcus aureus
Source: mBio. 2024 Nov 29;16(1):e02668-24. doi: 10.1128/mbio.02668-24 (PMC11708061; doi:10.1128/mbio.02668-24)
Supplement: Table S1 — NTML mutants showing affected 4461 or 4497 binding levels. [file mbio.02668-24-s0007.xlsx]

## Sheet: TarM
Accession	NE No	Gene	Description	4461 binding
SAUSA300_0017	NE529	purA	adenylosuccinate synthetase	High
SAUSA300_0023	NE1865	yycI	YycI protein	High
SAUSA300_0055	NE122		alcohol dehydrogenase, zinc-containing	High
SAUSA300_0114	NE165	sarS/sarH1	staphylococcal accessory regulator	Low
SAUSA300_0160	NE234	cap5I	capsular polysaccharide biosynthesis proteinCap5I	High
SAUSA300_0197	NE882		hypothetical protein	High
SAUSA300_0246	NE125	tarJ	2-C-methyl-D-erythritol 4-phosphate cytidylyltransferase	High
SAUSA300_0252	NE942	tarS	glycosyl transferase, group 2 family protein	High
SAUSA300_0407	NE1409	ssl11	exotoxin	High
SAUSA300_0471	NE1703	veg	hypothetical protein	Low
SAUSA300_0592	NE801		hypothetical protein	High
SAUSA300_0605	NE1193	sarA	accessory regulator A	High
SAUSA300_0619	NE1784	mntB	ABC transporter permease, metal transporter	High
SAUSA300_0630	NE1509		ABC transporter ATP-binding protein	High
SAUSA300_0633	NE406	fhuA	ferrichrome transport ATP-binding protein fhuA	High
SAUSA300_0646	NE1756	graS	Sensor protein kinase GraS	High
SAUSA300_0647	NE645	vraF	ABC transporter, ATP-binding protein	High
SAUSA300_0657	NE1654		hypothetical protein	High
SAUSA300_0673	NE1072		cobalamin synthesis protein/P47K family protein	High
SAUSA300_0687	NE1847	mpfA	putative hemolysin	Low
SAUSA300_0718	NE146	sstA	iron ABC transporter permease	High
SAUSA300_0759	NE1891	gpmI	phosphoglyceromutase	Low
SAUSA300_0828	NE74		5-nucleotidase family protein	Low
SAUSA300_0829	NE264	lipA	lipoic acid synthetase	High
SAUSA300_0860	NE930	rocD	ornithine--oxo-acid transaminase	High
SAUSA300_0909	NE822		RluA family pseudouridine synthase	High
SAUSA300_0910	NE736	mgtE	magnesium transporter	High
SAUSA300_0917	NE462	ltA	putative membrane protein	Low
SAUSA300_0938	NE1556		hypothetical protein	Low
SAUSA300_0939	NE611	tarM	glycosyl transferase, group 1 family protein	Low
SAUSA300_0962	NE732	qoxB	quinol oxidase, subunit I	High
SAUSA300_0963	NE92	qoxA	quinol oxidase, subunit II	High
SAUSA300_0967	NE744	purK	phosphoribosylaminoimidazole carboxylase, ATPase subunit	Low
SAUSA300_0973	NE1101	purM	phosphoribosylaminoimidazole synthetase	High
SAUSA300_0994	NE1758	pdhB	pyruvate dehydrogenase E1 component, beta subunit	High
SAUSA300_1015	NE769	ctaA	cytochrome oxidase assembly protein	High
SAUSA300_1016	NE1434	ctaB	protoheme IX farnesyltransferase	High
SAUSA300_1041	NE113		conserved hypothetical protein	High
SAUSA300_1043	NE1462	mutS2	DNA mismatch repair MutS2 protein	High
SAUSA300_1047	NE626	sdhA	succinate dehydrogenase, flavoprotein subunit	High
SAUSA300_1096	NE1454	carB	carbamoyl phosphate synthase large subunit	High
SAUSA300_1119	NE229	fakA	fatty acid kinase	Low
SAUSA300_1139	NE1770	sucD	succinyl-CoA synthetase subunit alpha	High
SAUSA300_1144	NE1677	gid	tRNA (uracil-5-)-methyltransferase Gid	High
SAUSA300_1145	NE883	xerC	tyrosine recombinase xerC	High
SAUSA300_1182	NE885		pyruvate ferredoxin oxidoreductase, alpha subunit	High
SAUSA300_1188	NE974	mutS	DNA mismatch repair protein mutS	High
SAUSA300_1195	NE897	miaA	tRNA delta(2)-isopentenylpyrophosphate transferase	High
SAUSA300_1253	NE1415	glcT	transcription antiterminator	High
SAUSA300_1274	NE1732	nikD	peptide ABC transporter ATP-binding protein (Ni)	High
SAUSA300_1288	NE1701	dapA	dihydrodipicolinate synthase	High
SAUSA300_1305	NE1391	sucB	2-oxoglutarate dehydrogenase, E2 component, dihydrolipoamide succinyltransferase	Low
SAUSA300_1306	NE547	sucA	2-oxoglutarate dehydrogenase, E1 component	High
SAUSA300_1307	NE1183	arlS	sensor histidine kinase protein	High
SAUSA300_1308	NE1684	arlR	DNA-binding response regulator	High
SAUSA300_1412	NE413		phiSLT ORF 50-like protein	High
SAUSA300_1430	NE1408		phiSLT ORF 87-like protein, putative DNA-binding protein	High
SAUSA300_1451	NE903		short chain dehydrogenase/reductase family oxidoreductase	High
SAUSA300_1467	NE1896	lpdA	dihydrolipoamide dehydrogenase	High
SAUSA300_1469	NE1895	argR	arginine repressor	High
SAUSA300_1470	NE1447	ispA	geranyltranstransferase	Low
SAUSA300_1472	NE458	xseA	exodeoxyribonuclease VII, large subunit	High
SAUSA300_1494	NE1334	lipM	hypothetical protein	High
SAUSA300_1497	NE879	gcvPA	glycine dehydrogenase subunit 1	High
SAUSA300_1502	NE1854	comGC	putative competence protein ComGC	High
SAUSA300_1544	NE865	lepA	GTP-binding protein LepA	Low
SAUSA300_1558	NE714	mtnN	5'-methylthioadenosine/S-adenosylhomocysteine nucleosidase	High
SAUSA300_1573	NE1794		Holliday junction resolvase-like protein	High
SAUSA300_1605	NE1404	mreC	rod shape-determining protein MreC	Low
SAUSA300_1614	NE303	hemL	glutamate-1-semialdehyde-2,1-aminomutase	Low
SAUSA300_1619	NE1742	hemA	glutamyl-tRNA reductase	High
SAUSA300_1708	NE386	rot	staphylococcal accessory regulator Rot	Low
SAUSA300_1757	NE1207	splB	serine protease SplB	High
SAUSA300_1797	NE1445		conserved hypothetical protein	Low
SAUSA300_1801	NE427	fumC	fumarate hydratase, class II	High
SAUSA300_1802	NE182		conserved hypothetical protein	High
SAUSA300_1855	NE596	sgtB/mgt	monofunctional glycosyltransferase	Low
SAUSA300_1876	NE1866	dinB	DNA polymerase IV	High
SAUSA300_1887	NE1689	pcrB	geranylgeranylglyceryl phosphate synthase-like protein	High
SAUSA300_1897	NE388	sdcS	sodium-dependent transporter	High
SAUSA300_1911	NE1908	pmtC	ABC transporter ATP-binding protein	High
SAUSA300_1912	NE1188	pmtB (?)	putative membrane protein	High
SAUSA300_1984	NE1262	mroQ	hypothetical protein	High
SAUSA300_1989	NE95	agrB	accessory gene regulator protein B	High
SAUSA300_1991	NE873	agrC	accessory gene regulator protein C	High
SAUSA300_1992	NE1532	agrA	accessory gene regulator protein A	High
SAUSA300_2022	NE1109	rpoF	RNA polymerase sigma factor SigB	High
SAUSA300_2025	NE1607	rsbU	sigma-B regulation protein	High
SAUSA300_2027	NE1713	alr	alanine racemase	Low
SAUSA300_2030	NE1520		hypothetical protein	Low
SAUSA300_2037	NE565	cshA	ATP-dependent RNA helicase	High
SAUSA300_2040	NE1598		hypothetical protein	Low
SAUSA300_2055	NE1495	murA	UDP-N-acetylglucosamine 1-carboxyvinyltransferase	Low
SAUSA300_2059	NE1850	atpG	F0F1 ATP synthase subunit gamma	High
SAUSA300_2060	NE592	atpA	ATP synthase F1, alpha subunit	High
SAUSA300_2073	NE277	tdk	thymidine kinase	Low
SAUSA300_2079	NE476	fba	fructose bisphosphate aldolase	Low
SAUSA300_2106	NE837		putative transcriptional regulator	High
SAUSA300_2114	NE134	rocF	arginase	High
SAUSA300_2125	NE1529		ATP-binding Mrp/Nbp35 family protein	High
SAUSA300_2127	NE1616	sepA	Multidrug resistance efflux pump SepA	High
SAUSA300_2161	NE334	hysA	Hyaluronate lyase precursor	High
SAUSA300_2176	NE1148	cbiO	cobalt transporter ATP-binding subunit	Low
SAUSA300_2209	NE738		conserved hypothetical protein	High
SAUSA300_2242	NE43	ureF	urease accessory protein UreF	High
SAUSA300_2282	NE1099	lyrA	hypothetical protein	Low
SAUSA300_2326	NE1304		transcription regulatory protein	Low
SAUSA300_2354	NE73		putative lipoprotein	Low
SAUSA300_2368	NE1772		hypothetical protein	High
SAUSA300_2455	NE542	fbp	putative fructose-1,6-bisphosphatase	High
SAUSA300_2471	NE1114		perfringolysin O regulator protein	High
SAUSA300_2498	NE382	crtN	squalene synthase	High
SAUSA300_2517	NE1748		amidohydrolase family protein	High
SAUSA300_2572	NE163	aur	zinc metalloproteinase aureolysin	Low
SAUSA300_2575	NE915		BglG family transcriptional antiterminator	High

## Sheet: TarS
Accession	NE	Gene	Description	4497 binding
SAUSA300_0028	NE1283	tnp	putative transposase	High
SAUSA300_0034	NE1326		IS1272, transposase	High
SAUSA300_0046	NE221		DUF1837 domain-containing protein	High
SAUSA300_0066	NE1233	argR	arginine repressor	High
SAUSA300_0107	NE357	nptA	Na/Pi cotransporter family protein	High
SAUSA300_0114	NE165	sarS/sarH1	staphylococcal accessory regulator	High
SAUSA300_0118	NE1198	sbnA	pyridoxal-phosphate dependent enzyme superfamily protein	High
SAUSA300_0153	NE135	cap5B	capsular polysaccharide biosynthesis protein Cap5B	High
SAUSA300_0160	NE234	cap5I	capsular polysaccharide biosynthesis proteinCap5I	High
SAUSA300_0168	NE137	isdl	Heme oxygenase (staphylobilin-producing) 2	High
SAUSA300_0188	NE945	bmQ1	branched-chain amino acid transport system II carrier protein	High
SAUSA300_0229	NE263	fadX	putative acyl-CoA transferase FadX	High
SAUSA300_0230	NE166		putative membrane protein	High
SAUSA300_0252	NE942	tarS	glycosyl transferase, group 2 family protein	Low
SAUSA300_0316	NE562	nanK	ROK family protein	High
SAUSA300_0326	NE927		hypothetical protein	High
SAUSA300_0340	NE225		NADH-dependent FMN reductase	High
SAUSA300_0391	NE1267		hypothetical protein	High
SAUSA300_0393	NE1327		hypothetical protein	High
SAUSA300_0421	NE1225		hypothetical protein	High
SAUSA300_0456	NE1295	rrlA	23S ribosomal RNA	High
SAUSA300_0473	NE1237	purR	pur operon repressor	High
SAUSA300_0489	NE1313	ftsH	putative cell division protein FtsH	Low
SAUSA300_0536	NE1221		chaperone protein HchA	High
SAUSA300_0560	NE1227	vraB	acetyl-CoA c-acetyltransferase	High
SAUSA300_0626	NE1374	tagB	teichoic acid biosynthesis protein B	High
SAUSA300_0673	NE1072		cobalamin synthesis protein/P47K family protein	Low
SAUSA300_0687	NE1847	mpfA	putative hemolysin	High
SAUSA300_0721	NE275		transferrin receptor (Fe)	High
SAUSA300_0725	NE1281		hypothetical protein	High
SAUSA300_0739	NE1640		LysM domain-containing protein	High
SAUSA300_0748	NE320		conserved hypothetical protein	High
SAUSA300_0773	NE1181	vwb	putative staphylocoagulase	High
SAUSA300_0786	NE1269	ohr	OsmC/Ohr family protein	High
SAUSA300_0793	NE1329		hypothetical protein	High
SAUSA300_0844	NE1884	ndh2	hypothetical protein	High
SAUSA300_0847	NE235		conserved hypothetical protein	High
SAUSA300_0896	NE1314	oppC	oligopeptide ABC transporter permease	High
SAUSA300_0917	NE462	ltA	putative membrane protein	High
SAUSA300_0939	NE611	tarM	glycosyl transferase, group 1 family protein	High
SAUSA300_0942	NE1271		hypothetical protein	High
SAUSA300_0962	NE732	qoxB	quinol oxidase, subunit I	High
SAUSA300_0967	NE744	purK	phosphoribosylaminoimidazole carboxylase, ATPase subunit	High
SAUSA300_0977	NE123		cobalt transport family protein	High
SAUSA300_0980	NE1044		hypothetical protein	High
SAUSA300_0994	NE1758	pdhB	pyruvate dehydrogenase E1 component, beta subunit	High
SAUSA300_0996	NE1610	lpdA	dihydrolipoamide dehydrogenase	High
SAUSA300_1009	NE1694	typA	GTP-binding protein	High
SAUSA300_1011	NE1776		hypothetical protein	High
SAUSA300_1040	NE1239	zapA	hypothetical protein	High
SAUSA300_1089	NE1757	lspA	lipoprotein signal peptidase	High
SAUSA300_1096	NE1454	carB	carbamoyl phosphate synthase large subunit	High
SAUSA300_1113	NE217	pknB	protein kinase	High
SAUSA300_1119	NE229	fakA	fatty acid kinase	High
SAUSA300_1167	NE259	pnpA	polyribopolyribonucleotide nucleotidyltransferase	High
SAUSA300_1198	NE1325	hflX	putative GTP-binding protein	High
SAUSA300_1260	NE1273	tyrA	prephenate dehydrogenase	High
SAUSA300_1266	NE1215	trpF	N-(5'-phosphoribosyl)anthranilate isomerase	High
SAUSA300_1281	NE1274	pstA	phosphate ABC transporter permease PstA	High
SAUSA300_1304	NE1275		hypothetical protein	High
SAUSA300_1365	NE1647	rpsA	30S ribosomal protein S1	High
SAUSA300_1401	NE598		phiSLT ORF387-like protein	High
SAUSA300_1422	NE1890		phiSLT ORF65-like protein	High
SAUSA300_1463	NE1641		hypothetical protein	High
SAUSA300_1467	NE1896	lpdA	dihydrolipoamide dehydrogenase	High
SAUSA300_1469	NE1895	argR	arginine repressor	High
SAUSA300_1473	NE1887	nusB	transcription antitermination protein NusB	High
SAUSA300_1480	NE1763		putative traG membrane protein	High
SAUSA300_1583	NE1293	cymR	hypothetical protein	High
SAUSA300_1605	NE1404	mreC	rod shape-determining protein MreC	High
SAUSA300_1641	NE594	gltA	citrate synthase II	High
SAUSA300_1658	NE807		hypothetical protein	High
SAUSA300_1708	NE386	rot	staphylococcal accessory regulator Rot	High
SAUSA300_1753	NE1764	splF	serine protease SplF	High
SAUSA300_1759	NE1277		hypothetical protein	High
SAUSA300_1801	NE427	fumC	fumarate hydratase, class II	Low
SAUSA300_1911	NE1908	pmtC	ABC transporter ATP-binding protein	High
SAUSA300_1962	NE631		phiPVL ORF39-like protein	High
SAUSA300_1973	NE1261	Hlb-2	truncated beta-hemolysin	High
SAUSA300_1984	NE1262	mroQ	hypothetical protein	Low
SAUSA300_2003	NE1321	rimI	ribosomal-protein-alanine acetyltransferase	High
SAUSA300_2022	NE1109	rpoF	RNA polymerase sigma factor SigB	High
SAUSA300_2025	NE1607	rsbU	sigma-B regulation protein	High
SAUSA300_2026	NE1833	mazF	PemK family protein	High
SAUSA300_2042	NE1322		hypothetical protein	High
SAUSA300_2044	NE258	cls	cardiolipin synthetase	High
SAUSA300_2071	NE997	prmC	HemK family modification methylase	High
SAUSA300_2073	NE277	tdk	thymidine kinase	High
SAUSA300_2075	NE149	rho	transcription termination factor Rho	High
SAUSA300_2108	NE1263	mtlD	mannitol-1-phosphate 5-dehydrogenase	High
SAUSA300_2156	NE436	lacR	lactose phosphotransferase system repressor	High
SAUSA300_2165	NE1217	budA	alpha-acetolactate decarboxylase	High
SAUSA300_2168	NE1220		hypothetical protein	High
SAUSA300_2173	NE223	truA	tRNA pseudouridine synthase A	High
SAUSA300_2278	NE435	hutU	urocanate hydratase	High
SAUSA300_2282	NE1099	lyrA	hypothetical protein	High
SAUSA300_2302	NE285	tcaA	teicoplanin resistance associated membrane protein TcaA protein	High
SAUSA300_2305	NE1324		transposase, truncation	High
SAUSA300_2337	NE1669		DegU family transcriptional regulator	High
SAUSA300_2362	NE284	gpmA	2,3-bisphosphoglycerate-dependent phosphoglycerate mutase	High
SAUSA300_2363	NE418		cation efflux family protein	High
SAUSA300_2434	NE1115		transporter protein	High
SAUSA300_2449	NE273		putative transporter	High
SAUSA300_2455	NE542	fbp	putative fructose-1,6-bisphosphatase	High
SAUSA300_2461	NE1265		glyoxalase family protein	High
SAUSA300_2467	NE1787	srtA	sortase	High
SAUSA300_2489	NE1204	farE	antibiotic transport-associated protein-like protein	High
SAUSA300_2493	NE387	cwrA	conserved hypothetical protein	High
SAUSA300_2519	NE416		putative cobalamin synthesis protein	High
SAUSA300_2534	NE1251	panB	3-methyl-2-oxobutanoate hydroxymethyltransferase	High
SAUSA300_2545	NE368	betA	choline dehydrogenase	High
SAUSA300_2546	NE1196	betB	glycine betaine aldehyde dehydrogenase	High
SAUSA300_2585	NE1043	asp3	hypothetical protein	Low
SAUSA300_2598	NE1286	cap1A	capsular polysaccharide biosynthesis protein Cap1A	High
SAUSA300_2617	NE1186		putative cobalt ABC transporter ATP-binding protein	High
